# Supplementary material for: Characterization of Penicillium halotolerans with Antagonistic Activity Against Fusarium Root Rot in Astragalus membranaceus
Source: J Fungi (Basel). 2026 Apr 17;12(4):283. doi: 10.3390/jof12040283 (PMC13117717; doi:10.3390/jof12040283)
Supplement: Supplementary file 1 [file jof-12-00283-s001.zip]

Archive with 7 entries (7 files):
- Supplementary Figure S1.png
- Supplementary Figure S2.pdf
- Supplementary Table S1.xlsx
- Supplementary Table S2.xlsx
- Supplementary Table S3.xlsx
- Supplementary Table S4.xlsx
- Supplementary Table S5.xlsx
