# Supplementary material for: Characterization of Penicillium halotolerans with Antagonistic Activity Against Fusarium Root Rot in Astragalus membranaceus
Source: J Fungi (Basel). 2026 Apr 17;12(4):283. doi: 10.3390/jof12040283 (PMC13117717; doi:10.3390/jof12040283)
Supplement: Supplementary file 1 [file jof-12-00283-s001.zip › Supplementary Table S1.xlsx]

## Sheet: Supplementary Tab 1.
Supplementary Table S1. Topological properties of bacterial and fungal co-occurrence networks under diseased and healthy conditions.
	Sample	Node	Edge	Positive	Negative	Modularity	average degree
	Diseased bacteria	135	472	0.6886	0.3114	0.636	6.993
	Healthy bacteria	139	232	0.5733	0.4267	0.619	3.338
	Diseased fungi	113	149	0.5101	0.4899	0.738	2.637
	Healthy fungi	109	138	0.9058	0.0942	0.664	2.532
