# Supplementary material for: Characterization of Penicillium halotolerans with Antagonistic Activity Against Fusarium Root Rot in Astragalus membranaceus
Source: J Fungi (Basel). 2026 Apr 17;12(4):283. doi: 10.3390/jof12040283 (PMC13117717; doi:10.3390/jof12040283)
Supplement: Supplementary file 1 [file jof-12-00283-s001.zip › Supplementary Table S2.xlsx]

## Sheet: Supplementary Tab 2.
Supplementary Table S2. Pairwise associations among ASVs with correlation type, strength, and significance in the microbial co-occurrence network
			Source	Interaction	Target	Type	Correlation	Pvalue
			ASV21	positive	ASV26	Undirected	0.904761904761905	9.1531e-06
			ASV27	positive	ASV29	Undirected	0.928571428571429	1.5731e-06
			ASV26	positive	ASV36	Undirected	0.928571428571429	1.1642e-05
			ASV27	positive	ASV36	Undirected	0.964285714285714	3.4209e-07
			ASV29	positive	ASV36	Undirected	0.97007727214974	7.7927e-09
			ASV10	positive	ASV46	Undirected	0.933333333333333	1.3141e-07
			ASV36	positive	ASV46	Undirected	0.910195959054077	6.3892e-06
			ASV29	positive	ASV49	Undirected	0.904761904761905	9.1531e-06
			ASV49	positive	ASV50	Undirected	0.904761904761905	9.1531e-06
			ASV27	positive	ASV53	Undirected	0.964285714285714	3.4209e-07
			ASV29	positive	ASV53	Undirected	0.952380952380952	1.3189e-07
			ASV36	positive	ASV53	Undirected	0.928571428571429	1.1642e-05
			ASV10	positive	ASV61	Undirected	0.933333333333333	1.3141e-07
			ASV46	positive	ASV61	Undirected	0.928571428571429	1.5731e-06
			ASV49	positive	ASV61	Undirected	0.904761904761905	9.1531e-06
			ASV45	positive	ASV62	Undirected	0.9	2.3743e-06
			ASV10	positive	ASV74	Undirected	0.915385729888094	7.2087e-07
			ASV26	positive	ASV74	Undirected	0.964285714285714	3.4209e-07
			ASV29	positive	ASV74	Undirected	0.922172221673209	2.66e-06
			ASV36	positive	ASV74	Undirected	0.942857142857143	3.5226e-05
			ASV46	positive	ASV74	Undirected	0.934148484292342	9.5643e-07
			ASV61	positive	ASV74	Undirected	0.934148484292342	9.5643e-07
			ASV75	positive	ASV85	Undirected	0.928571428571429	1.1642e-05
			ASV128	negative	ASV130	Undirected	-0.927634	9.00000000000345e-05
			ASV115	positive	ASV157	Undirected	0.9	6.4833e-05
			ASV27	positive	ASV171	Undirected	1	0
			ASV29	positive	ASV171	Undirected	0.946124746911475	2.8027e-07
			ASV36	positive	ASV171	Undirected	0.942857142857143	3.5226e-05
			ASV53	positive	ASV171	Undirected	0.964285714285714	3.4209e-07
			ASV82	negative	ASV177	Undirected	-0.911765	0.000210000000000043
			ASV87	negative	ASV177	Undirected	-0.970588	0
			ASV180	positive	ASV200	Undirected	0.954993710457293	1.1068e-06
			ASV128	positive	ASV207	Undirected	0.9	0.0018947
			ASV70	negative	ASV218	Undirected	-0.902708	9.99999999995449e-06
			ASV52	positive	ASV219	Undirected	0.985610760609162	1.3222e-07
			ASV178	positive	ASV227	Undirected	0.963855421686747	2.4575e-08
			ASV109	negative	ASV270	Undirected	-0.916248	2.99999999999745e-05
			ASV124	negative	ASV270	Undirected	-0.911765	0.000210000000000043
			ASV46	positive	ASV291	Undirected	0.913223320977314	5.1795e-06
			ASV84	positive	ASV291	Undirected	0.9	0.0018947
			ASV161	positive	ASV291	Undirected	0.9	0.0018947
			ASV200	positive	ASV291	Undirected	0.9	0.0018947
			ASV256	negative	ASV313	Undirected	-0.916248	2.99999999999745e-05
			ASV80	positive	ASV317	Undirected	0.9	0.0018947
			ASV313	negative	ASV317	Undirected	-0.916248	2.99999999999745e-05
			ASV140	negative	ASV320	Undirected	-0.936975	9.99999999995449e-06
			ASV155	positive	ASV320	Undirected	0.911764705882353	0.00020768
			ASV124	negative	ASV322	Undirected	-0.974679	2.99999999999745e-05
			ASV256	negative	ASV324	Undirected	-0.911765	0.000210000000000043
			ASV317	negative	ASV324	Undirected	-0.911765	0.000210000000000043
			ASV187	positive	ASV325	Undirected	0.948683298050514	0.0027548
			ASV46	positive	ASV332	Undirected	0.913223320977314	5.1795e-06
			ASV84	positive	ASV332	Undirected	0.9	0.0018947
			ASV109	negative	ASV362	Undirected	-0.916248	2.99999999999745e-05
			ASV82	negative	ASV379	Undirected	-0.927634	9.00000000000345e-05
			ASV88	positive	ASV379	Undirected	0.900937462695559	6.1793e-05
			ASV187	negative	ASV379	Undirected	-0.971008	0
			ASV325	negative	ASV379	Undirected	-0.985611	0
			ASV155	negative	ASV416	Undirected	-0.927634	9.00000000000345e-05
			ASV73	negative	ASV431	Undirected	-0.916248	2.99999999999745e-05
			ASV82	negative	ASV431	Undirected	-0.927634	9.00000000000345e-05
			ASV187	negative	ASV431	Undirected	-0.971008	0
			ASV325	negative	ASV431	Undirected	-0.985611	0
			ASV87	positive	ASV452	Undirected	1	0
			ASV177	negative	ASV452	Undirected	-0.970588	0
			ASV52	negative	ASV492	Undirected	-0.911765	0.000210000000000043
			ASV313	positive	ASV508	Undirected	0.9	0.0018947
			ASV97	positive	ASV668	Undirected	0.94112394811432	3.9791e-05
			ASV82	negative	ASV708	Undirected	-0.9	0.00188999999999995
			ASV322	negative	ASV708	Undirected	-0.948683	0.00275000000000003
			ASV140	negative	ASV738	Undirected	-0.932673	0
			ASV207	negative	ASV738	Undirected	-0.9	0.00188999999999995
			ASV270	negative	ASV738	Undirected	-0.916248	2.99999999999745e-05
			ASV362	negative	ASV738	Undirected	-0.916248	2.99999999999745e-05
			ASV403	negative	ASV738	Undirected	-0.927273	9.99999999995449e-06
			ASV85	negative	ASV782	Undirected	-0.927634	9.00000000000345e-05
			ASV151	negative	ASV782	Undirected	-0.953646	0
			ASV177	negative	ASV782	Undirected	-0.970588	0
			ASV313	positive	ASV782	Undirected	0.9	0.0018947
			ASV124	negative	ASV860	Undirected	-0.911765	0.000210000000000043
			ASV738	negative	ASV860	Undirected	-0.916248	2.99999999999745e-05
			ASV782	negative	ASV860	Undirected	-0.923077	2.000000000002e-05
			ASV492	negative	ASV907	Undirected	-0.970588	0
			ASV403	negative	ASV973	Undirected	-0.925	0
			ASV29	positive	ASV980	Undirected	0.938590635448906	6.2386e-07
			ASV36	positive	ASV980	Undirected	0.927633657043918	9.2373e-05
			ASV37	negative	ASV980	Undirected	-0.923077	2.000000000002e-05
			ASV50	positive	ASV980	Undirected	0.913223320977314	5.1795e-06
			ASV53	positive	ASV980	Undirected	0.926561645826376	1.3414e-05
			ASV87	positive	ASV980	Undirected	0.9	0.0018947
			ASV452	positive	ASV980	Undirected	0.9	0.0018947
			ASV973	positive	ASV980	Undirected	1	0
			ASV256	negative	ASV981	Undirected	-0.909782	9.99999999995449e-06
			ASV128	negative	ASV994	Undirected	-0.9	0.00188999999999995
			ASV508	negative	ASV1008	Undirected	-0.923077	2.000000000002e-05
			ASV37	negative	ASV1009	Undirected	-0.907532	0
			ASV411	positive	ASV1014	Undirected	0.942857142857143	3.5226e-05
			ASV416	negative	ASV1014	Undirected	-0.9	9.99999999995449e-06
			ASV32	negative	ASV1032	Undirected	-0.927634	9.00000000000345e-05
			ASV313	negative	ASV1204	Undirected	-0.909782	9.99999999995449e-06
			ASV324	negative	ASV1204	Undirected	-0.923077	2.000000000002e-05
			ASV860	positive	ASV1204	Undirected	0.9	0.0018947
			ASV403	negative	ASV1234	Undirected	-0.925	0
			ASV973	positive	ASV1234	Undirected	0.9	0.0018947
			ASV980	positive	ASV1234	Undirected	0.9	0.0018947
			ASV87	positive	ASV1241	Undirected	0.9	0.0018947
			ASV452	positive	ASV1241	Undirected	0.9	0.0018947
			ASV980	positive	ASV1241	Undirected	0.9	0.0018947
			ASV981	positive	ASV1241	Undirected	1	0
			ASV58	positive	ASV1383	Undirected	0.913223320977314	5.1795e-06
			ASV416	negative	ASV1383	Undirected	-0.909782	9.99999999995449e-06
			ASV860	positive	ASV1408	Undirected	0.9	0.0018947
			ASV1204	positive	ASV1408	Undirected	0.9	0.0018947
			ASV332	positive	ASV1477	Undirected	0.9	0.0018947
			ASV403	negative	ASV1477	Undirected	-0.916248	2.99999999999745e-05
			ASV79	negative	ASV1563	Undirected	-0.9	0.00188999999999995
			ASV1496	negative	ASV1563	Undirected	-1	0
			ASV256	negative	ASV1616	Undirected	-0.909782	9.99999999995449e-06
			ASV256	negative	ASV1645	Undirected	-0.923077	2.000000000002e-05
			ASV313	negative	ASV1675	Undirected	-0.909782	9.99999999995449e-06
			ASV324	negative	ASV1675	Undirected	-0.923077	2.000000000002e-05
			ASV1645	negative	ASV1675	Undirected	-0.911765	0.000210000000000043
			ASV325	negative	ASV1736	Undirected	-0.9	0.00188999999999995
			ASV375	positive	ASV1736	Undirected	0.927633657043918	9.2373e-05
			ASV980	negative	ASV1736	Undirected	-1	0
			ASV3	negative	ASV1858	Undirected	-0.923077	2.000000000002e-05
			ASV993	negative	ASV1858	Undirected	-1	0
			ASV3	negative	ASV1926	Undirected	-0.909782	9.99999999995449e-06
			ASV37	negative	ASV1999	Undirected	-0.927634	9.00000000000345e-05
			ASV1007	negative	ASV1999	Undirected	-0.954994	0
			ASV3	negative	ASV2186	Undirected	-0.923077	2.000000000002e-05
			ASV1926	positive	ASV2186	Undirected	0.9	0.0018947
			ASV82	negative	ASV2221	Undirected	-0.909782	9.99999999995449e-06
			ASV325	negative	ASV2221	Undirected	-0.909782	9.99999999995449e-06
			ASV981	negative	ASV2221	Undirected	-0.945455	0
			ASV907	positive	ASV2261	Undirected	0.9	0.0018947
			ASV492	negative	ASV2341	Undirected	-0.909782	9.99999999995449e-06
			ASV508	negative	ASV2341	Undirected	-0.909782	9.99999999995449e-06
			ASV1241	negative	ASV2341	Undirected	-0.909782	9.99999999995449e-06
			ASV1812	negative	ASV2341	Undirected	-0.953646	0
			ASV32	negative	ASV2414	Undirected	-0.923077	2.000000000002e-05
			ASV2414	positive	ASV2435	Undirected	0.9	0.0018947
			ASV164	negative	ASV2484	Undirected	-0.923077	2.000000000002e-05
			ASV379	positive	ASV2612	Undirected	0.942857142857143	3.5226e-05
			ASV379	positive	ASV2644	Undirected	0.927633657043918	9.2373e-05
			ASV2612	positive	ASV2644	Undirected	0.974679434480896	2.8557e-05
			ASV124	positive	ASV2682	Undirected	0.9	0.0018947
			ASV403	negative	ASV2682	Undirected	-0.916248	2.99999999999745e-05
			ASV1204	negative	ASV2682	Undirected	-0.911765	0.000210000000000043
