# Supplementary material for: Characterization of Penicillium halotolerans with Antagonistic Activity Against Fusarium Root Rot in Astragalus membranaceus
Source: J Fungi (Basel). 2026 Apr 17;12(4):283. doi: 10.3390/jof12040283 (PMC13117717; doi:10.3390/jof12040283)
Supplement: Supplementary file 1 [file jof-12-00283-s001.zip › Supplementary Table S3.xlsx]

## Sheet: Supplementary Tab 3.
Supplementary Table S3. Molecular identification of microbial isolates based on 16S rRNA and ITS region sequence similarity
Number	Genus	Isolate Number	Closest Standard Strain (Accession No.)	Similarity (%)	Classification
1	Streptomyces	SJG3-19	Streptomyces pratensis S3-16 (OQ254990.1)	99.36	Actinomycetes
2	Streptomyces	SJN3-5	Streptomyces pratensis S3-16 (OQ254990.1)	99.86	Actinomycetes
3	Streptomyces	SJG3-8	Streptomyces venezuelae JZY1-45 (MT733910.1)	99.93	Actinomycetes
4	Streptomyces	SJG3-12	Streptomyces flavogriseus USC060 (KX358683.1)	99.69	Actinomycetes
5	Streptomyces	SJG3-18	Streptomyces flavogriseus USC060 (KX358683.1)	99.69	Actinomycetes
6	Nocardioides	SJP3-1	Nocardioides albus P-BL6 (MT533910.1)	99.23	Actinomycetes
7	Nocardioides	SJP3-6	Nocardioides albus P-BL6 (MT533910.1)	99.38	Actinomycetes
8	Nocardioides	SJG3-11	Nocardioides albus P-BL6 (MT533910.1)	99.36	Actinomycetes
9	Amycolatopsis	SJP3-5	Amycolatopsis coloradensis BJA-103 (KU561915.1)	98.76	Actinomycetes
10	Bacillus	BP2-1	Bacillus velezensis 2645（MT611666.1）	99	Bacteria
11	Bacillus	BP2-2	Bacillus velezensis 2645（MT611666.1）	100	Bacteria
12	Bacillus	JN2-1	Bacillus pumilus 3-19（CP054310.1）	99.93	Bacteria
13	Bacillus	JN2-5	Bacillus pumilus 3-19（CP054310.1）	99.93	Bacteria
14	Bacillus	SJN3-18	Bacillus pumilus 3-19（CP054310.1）	81.59	Bacteria
15	Bacillus	JN2-3	Bacillus atrophaeus EGI73（MN704538.1）	99.86	Bacteria
16	Bacillus	SJN3-4	Bacillus atrophaeus EGI73（MN704538.1）	99.93	Bacteria
17	Bacillus	SJP3-9	Bacillus amyloliquefaciens WW-62（OM914856.1）	99.93	Bacteria
18	Variovorax	JG2-5	Variovorax paradoxus KLS38（MT634606.1）	99.79	Bacteria
19	Variovorax	JG2-9	Variovorax paradoxus KLS38（MT634606.1）	98.12	Bacteria
20	Variovorax	JG3-1	Variovorax paradoxus KLS38（MT634606.1）	99.72	Bacteria
21	Variovorax	SJG3-13	Variovorax paradoxus 2u118（CP138515.1）	100	Bacteria
22	Variovorax	SJP3-4	Variovorax paradoxus 2u118（CP138515.1）	100	Bacteria
23	Variovorax	SJP3-12	Variovorax paradoxus 2u118（CP138515.1）	99.72	Bacteria
24	Variovorax	SJP3-13	Variovorax paradoxus 2u118（CP138515.1）	99.51	Bacteria
25	Peribacillus	JG2-7	Peribacillus frigoritolerans EH13（MN750768.1）	99.93	Bacteria
26	Peribacillus	JN2-4	Peribacillus frigoritolerans EH13（MN750768.1）	100	Bacteria
27	Peribacillus	JN2-6	Peribacillus frigoritolerans TS20（MN710443.1）	99.93	Bacteria
28	Peribacillus	JP3-4	Peribacillus frigoritolerans DSM 8801（OQ876689.1）	99.93	Bacteria
29	Peribacillus	SJN3-14	Peribacillus frigoritolerans DSM 8801（OQ876689.1）	100	Bacteria
30	Peribacillus	SJN3-7	Bacillus simplex OCB-7（MH012051.1）	100	Bacteria
31	Peribacillus	SJN3-13	Bacillus simplex OCB-7（MH012051.1）	99.93	Bacteria
32	Pseudomonas	JN3-4	Pseudomonas fluorescens Pf275（CP031648.1）	99.22	Bacteria
33	Pseudomonas	JP3-3	Pseudomonas fluorescens Pf275（CP031648.1）	99.86	Bacteria
34	Pseudomonas	SJG3-1	Pseudomonas fluorescens PB4（KF444431.1）	99.79	Bacteria
35	Pseudomonas	SJN3-10	Pseudomonas fluorescens PB4（KF444431.1）	99.86	Bacteria
36	Pseudomonas	SJN3-6	Pseudomonas piscicola GU-RS12（OQ421683.1）	100	Bacteria
37	Pseudomonas	JN3-5	Pseudomonas piscicola GU-RS12（OQ421683.1）	99.79	Bacteria
38	Pseudomonas	SJG3-5	Pseudomonas frederiksbergensis HP7（MT478167.1）	99.79	Bacteria
39	Pseudomonas	SJN3-11	Pseudomonas frederiksbergensis HP7（MT478167.1）	99.79	Bacteria
40	Priestia	JG2-4	Priestia aryabhattai WJB82（KU877650.1）	100	Bacteria
41	Priestia	SJP3-10	Priestia aryabhattai WJB82（KU877650.1）	100	Bacteria
42	Priestia	SJN3-12	Priestia megaterium DW35（MK318794.1）	100	Bacteria
43	Pantoea	JN3-2	Pantoea agglomerans CB1（CP084197.1）	99.51	Bacteria
44	Pantoea	SJG3-2	Pantoea agglomerans CB1（CP084197.1）	98.67	Bacteria
45	Phyllobacterium	SJG3-4	Phyllobacterium ifriqiyense STM 370（MK424300.1）	100	Bacteria
46	Phyllobacterium	SJN3-3	Phyllobacterium ifriqiyense STM 370（MK424300.1）	99.93	Bacteria
47	Paenibacillus	JG2-6	Paenibacillus polymyxa MJ4（MT367718.1）	99.79	Bacteria
48	Paenibacillus	JG3-3	Paenibacillus harenae WK-195s（KF580854.1）	99.72	Bacteria
49	Paenarthrobacter	SJG3-3	Paenarthrobacter nitroguajacolicus Q5（MK719879.1）	100	Bacteria
50	Paenarthrobacter	SJG3-7	Paenarthrobacter nitroguajacolicus Q5（MK719879.1）	99.93	Bacteria
51	Arthrobacter	SJN3-9	Arthrobacter ruber S5-26（OQ255170.1）	99.65	Bacteria
52	Arthrobacter	SJP3-8	Arthrobacter globiformis EB-5S-3（JF439621.1）	99.75	Bacteria
53	Fictibacillus	JN3-3	Fictibacillus barbaricus FORCN112（MW363312.1）	99.86	Bacteria
54	Serratia	JG3-2	Serratia inhibens S40（MN567110.1）	99.93	Bacteria
55	Citricoccus	JN2-2	Citricoccus muralis SIIB_Pb_E2（KX036632.1）	100	Bacteria
56	Pseudarthrobacter	SJG3-10	Pseudarthrobacter siccitolerans S5-7（OQ255151.1）	72.46	Bacteria
57	Metabacillus	SJN3-16	Metabacillus idriensis Md1-31（OM320453.1）	99.79	Bacteria
58	Paracoccus	SJN3-17	Paracoccus aerius 011410（NR_157753.1）	99.78	Bacteria
59	Microbacterium	SJN3-2	Microbacterium testaceum yangyueP13（KU977130.1）	99.93	Bacteria
60	Purpureocillium	BP2-3	Purpureocillium lilacinum PL1（OQ402321.1）	99.68	Fungi
61	Purpureocillium	BP2-4	Purpureocillium lilacinum PL1（OQ402321.1）	99.68	Fungi
62	Purpureocillium	BP2-6	Purpureocillium lilacinum PL1（OQ402321.1）	99.15	Fungi
63	Purpureocillium	BP2-7	Purpureocillium lilacinum PL1（OQ402321.1）	99.04	Fungi
64	Purpureocillium	BP2-10	Purpureocillium lilacinum PL1（OQ402321.1）	99.83	Fungi
65	Penicillium	SJG3-14	Penicillium halotolerans CMV012F5（MK450696.1）	99.19	Fungi
66	Penicillium	SJP3-3	Penicillium halotolerans CMV012F5（MK450696.1）	99.19	Fungi
67	Penicillium	SJG3-15	Penicillium rubens DTO269E3（MN413181.1）	100	Fungi
68	Penicillium	SJG3-16	Penicillium rubens DTO269E3（MN413181.1）	100	Fungi
69	Alternaria	JP2-1	Alternaria tenuissima ScA075（OR206499.1）	99.5	Fungi
70	Alternaria	JP2-2	Alternaria tenuissima ScA075（OR206499.1）	99.33	Fungi
71	Clonostachys	BP2-8	Clonostachys rhizophaga voucher HGUP190070（MZ724792.1）	98.91	Fungi
72	Clonostachys	SJP3-11	Clonostachys rosea culture CBS:126933 CBS 126933（MH864340.1）	97.98	Fungi
73	Paraphoma	JG3-4	Paraphoma salicis ZW-S-6（OP482451.1）	99.82	Fungi
74	Setophoma	JG2-2	Setophoma terrestris CN079A9（ON006851.1）	99.64	Fungi
75	Setophoma	JG2-3	Setophoma terrestris CN079A9（ON006851.1）	99.29	Fungi
76	Fusarium	BP2-5	Fusarium solani N-49-1（MT560378.1）	99.28	Fungi
