# Supplementary material for: Characterization of Penicillium halotolerans with Antagonistic Activity Against Fusarium Root Rot in Astragalus membranaceus
Source: J Fungi (Basel). 2026 Apr 17;12(4):283. doi: 10.3390/jof12040283 (PMC13117717; doi:10.3390/jof12040283)
Supplement: Supplementary file 1 [file jof-12-00283-s001.zip › Supplementary Table S4.xlsx]

## Sheet: Supplementary Tab 4.
Supplementary Table S4. Antagonistic effect of candidate strains against pathogen BN2-1
Pathogen	Candidate Antagonist Strain	Radius of Pathogen in Control Group (mm)	Radius of Pathogen in Treatment Group – Replicate 1 (mm)	Radius of Pathogen in Treatment Group – Replicate 2 (mm)	Radius of Pathogen in Treatment Group – Replicate 3 (mm)	Mean Radius of Pathogen in Treatment Group (mm)	Inhibition Rate (%)
BN2-1	SJN3-4	3.8	2	2.1	2	2.03333	0.4649
BN2-1	SJG3-5	2.9	2	1.8	1.8	1.86667	0.3563
BN2-1	SJG3-13	3	2	2	2	2	0.3333
BN2-1	SJP3-5	3.2	2.3	2.3	2	2.2	0.3125
BN2-1	SJP3-6	3.7	1.7	2	2.5	2.06667	0.4414
BN2-1	SJP3-3	3	1.2	1.3	1.3	1.26667	0.5778
