# Supplementary material for: Characterization of Penicillium halotolerans with Antagonistic Activity Against Fusarium Root Rot in Astragalus membranaceus
Source: J Fungi (Basel). 2026 Apr 17;12(4):283. doi: 10.3390/jof12040283 (PMC13117717; doi:10.3390/jof12040283)
Supplement: Supplementary file 1 [file jof-12-00283-s001.zip › Supplementary Table S5.xlsx]

## Sheet: Supplementary Tab 5.
Supplementary Table S5. Root length (A) and stem height (B) of A. membranaceus seedlings under different treatments
	Sample	Plant height (cm)	Root length (cm)
	CK 1	23	16
	CK 2	25	17
	CK 3	15	17
	CK 4	17	17
	F 1	16	12
	F 2	27	17
	F 3	21	14
	F 4	23	14
	P3 1	36	20
	P3 2	58	20
	P3 3	46	17
	P3 4	47	22
	P1+F 1	38	14
	P1+F 2	24	19
	P1+F 3	26	19
	P1+F 4	32	23
	P2+F 1	25	32
	P2+F 2	28	20
	P2+F 3	24	27
	P2+F 4	34	18
	P3+F 1	25	29
	P3+F 2	40	23
	P3+F 3	38	28
	P3+F 4	42	30
